# Supplementary material for: Abnormal Cellular Phenotypes Induced by Three TMPO/LAP2 Variants Identified in Men with Cardiomyopathies
Source: Cells. 2023 Jan 16;12(2):337. doi: 10.3390/cells12020337 (PMC9857342; doi:10.3390/cells12020337)
Supplement: Supplementary file 1 [file cells-12-00337-s001.zip]

Archive with 5 entries (4 files):
- cells-2131610-supplementary/
- cells-2131610-supplementary/S1_File_Vadrot et al_Cells.pdf
- cells-2131610-supplementary/S2_File_Vadrot et al_Cells.pdf
- cells-2131610-supplementary/S3_File_Vadrot et al_Cells.pdf
- cells-2131610-supplementary/Supplemental Figure S1,2-Legend.pdf
